# Supplementary material for: Association between Genetic Variants and Cisplatin-Induced Nephrotoxicity: A Genome-Wide Approach and Validation Study
Source: J Pers Med. 2021 Nov 20;11(11):1233. doi: 10.3390/jpm11111233 (PMC8623115; doi:10.3390/jpm11111233)
Supplement: Supplementary file 1 [file jpm-11-01233-s001.zip]

Archive with 1 entries (1 files):
- jpm-1447892-supplementary.pdf
